# Supplementary material for: Time series analyses with psychometric data
Source: PLoS One. 2020 Apr 16;15(4):e0231785. doi: 10.1371/journal.pone.0231785 (PMC7162519; doi:10.1371/journal.pone.0231785)
Supplement: S1 File — (R) [file pone.0231785.s001.R]

###########################################################
library("urca")
library("tseries")

#Simulated I(0)-system:
set.seed(123)
y1 <- rep(0, 100) 
for (i in 2:100) y1[i] <- -0.5*y1[i-1] + rnorm(1)
set.seed(321)
y2 <- rep(0, 100) 
for (i in 2:100) y2[i] <- 0.2*y2[i-1] + rnorm(1)

#############################################################
#Simulated I(1)-system:
set.seed(123)
y1 <- rep(0, 100)
for (i in 2:100) y1[i] <-y1[i-1] + rnorm(1)
set.seed(555)
y2 <- rep(0, 100)
for (i in 2:100) y2[i] <- y2[i-1] + rnorm(1)

##############################################################
#Simulated CI(1)-system:
set.seed(123)
z <- rep(0, 100)
for (i in 2:100) z[i] <- z[i-1] + rnorm(1)
y1 <- y2 <- rep(0, 100)
y1 <- 0.4*z + rnorm(100)
y2<- 0.6*z + rnorm(100)

#############################################################
Empirical Example:
#Get an excel file "S5_File.csv" into R
#Change directory to the location of the data:
data=read.csv2("S5_File.csv")
#Select variables:
z=scale(data)
y1=z[,1]
y2=z[,2]

##############################################################
#Time series plot:
plot(y1, ty="l", xlab="T", ylab="", lwd=2)
lines(y2, col="grey", lwd=2)

#ACF:
acf1=acf(y1,main="y1", ylab="ACF", lwd=3, lag.max=10)
acf2=acf(y2,main="y2", ylab="ACF", lwd=3,lag.max=10)

#ADF-test:
library("tseries")
adf.test(y1)
adf.test(y2)

#Johansen-test:
library("urca")
dat=cbind(y1,y2)
jotest=ca.jo(dat, type="trace", K=2, ecdet="none", spec="longrun")
summary(jotest)
##################################################################
