# Supplementary material for: Time series analyses with psychometric data
Source: PLoS One. 2020 Apr 16;15(4):e0231785. doi: 10.1371/journal.pone.0231785 (PMC7162519; doi:10.1371/journal.pone.0231785)
Supplement: S2 File — (R) [file pone.0231785.s002.R]

library(tseries)
library(urca)
#################################################################
#Simulation of bivatiate cointegrated systems CI
#N=number of systems; 
#T=length of time series; 
#b1 and b2 =system paramters, beta0=-b1/b2 (Equation 6)

#Simulation of Random Walk Process with length T:

RW <- function(T) {
  u <- rnorm(T + 1)
  W <- c(0)
  for (i in 2:(T + 1)) {
  W[i] <- W[i - 1] + u[i]
  }
  W[2:(T + 1)]
 }

Testset_CI <- function(N, T, b1, b2) {
 W.mx <- matrix(nrow = T, ncol = N)
 for (i in 1:N) {
  p <- 0.01
  while (p < 0.1) {
   W <- RW(T)
   p <- adf.test(W)$p.value
   if (p > 0.1) {
    W.mx[, i] <- W
    }
   }
 }

X.mx <- matrix(nrow = T, ncol = N)
Y.mx <- matrix(nrow = T, ncol = N)
Z.mx <- matrix(nrow = T, ncol = N)
uX.mx <- matrix(nrow = T, ncol = N)
uY.mx <- matrix(nrow = T, ncol = N)
p.adf <- c()
p.pp <- c()
ls <- list()
for (i in 1:N) {
 uX.mx[, i] <- rnorm(T)
 uY.mx[, i] <- rnorm(T)
 X.mx[, i] <- b1 * W.mx[, i] + uX.mx[, i]
 Y.mx[, i] <- b2 * W.mx[, i] + uY.mx[, i]
 Z.mx[, i] <- X.mx[, i] - (b1/b2) * Y.mx[, i]
 p.adf[i] <- adf.test(Z.mx[, i])$p.value
}

ls <- list(b1 = b1, b2 = b2, T = T, N = N, W = W.mx,
 X = X.mx, Y = Y.mx, Z = Z.mx, uX = uX.mx, uY = uY.mx,
 p.adf = p.adf)
save(ls, file = "Testset.Rdata")
ls
}
#########################################################################
#Nontransformed Dataset
N=10
T=100
b1=1
b2=1
Testset_CI(N,T,b1,b2)
load("Testset.Rdata")
ls
##########################################################################
#Simulation of 10 point interval data:
interval_10 <- function(X) {
	T <- length(X)
	min<-min(X)
	max<-max(X)
	D <- max - min
	d1 <- min + 0.1 * D
	d2 <- min + 0.2 * D
	d3 <- min + 0.3 * D
	d4 <- min + 0.4 * D
	d5 <- min + 0.5 * D
	d6 <- min + 0.6 * D
	d7 <- min + 0.7 * D
	d8 <- min + 0.8 * D
	d9 <- min + 0.9 * D
	d10 <- min + 1 * D
	X.func <- c()
	for (i in 1:T) {
		if (X[i] < min) { X.func[i] <- 0}
		else { if (X[i] < d1) { X.func[i] <- 1}
		 else { if (X[i] < d2) { X.func[i] <- 2}
		   else { if (X[i] < d3) { X.func[i] <- 3}
		    else { if (X[i] < d4) { X.func[i] <- 4}
		     else { if (X[i] < d5) { X.func[i] <- 5}
		      else { if (X[i] < d6) { X.func[i] <- 6}
		       else { if (X[i] < d7) { X.func[i] <- 7}
		        else { if (X[i] < d8) { X.func[i] <- 8}
		         else { if (X[i] < d9) { X.func[i] <- 9}
		          else { if (X[i] <= max) { X.func[i] <- 10}
 }}}}}}}}}}}
X<-matrix(X.func, nrow = ls$T, ncol = ls$N)
}

#X=interval_10(ls$X)
#Y=interval_10(ls$Y)
#####################################################################
#Simulation of 10 point ordinal data:
ordinal_10_m <- function(X) {
	T <- length(X)
	min<-min(X)
	max<-max(X)
	D <- max - min
	d1 <- min + 0.2 * D
	d2 <- min + 0.25 * D
	d3 <- min + 0.3 * D
	d4 <- min + 0.425 * D
	d5 <- min + 0.5 * D
	d6 <- min + 0.585 * D
	d7 <- min + 0.7 * D
	d8 <- min + 0.75 * D
	d9 <- min + 0.85 * D
	d10 <- min + 1 * D
	X.func <- c()
	for (i in 1:T) {
		if (X[i] < min) { X.func[i] <- 0}
		else { if (X[i] < d1) { X.func[i] <- 1}
		 else { if (X[i] < d2) { X.func[i] <- 2}
		   else { if (X[i] < d3) { X.func[i] <- 3}
		    else { if (X[i] < d4) { X.func[i] <- 4}
		     else { if (X[i] < d5) { X.func[i] <- 5}
		      else { if (X[i] < d6) { X.func[i] <- 6}
		       else { if (X[i] < d7) { X.func[i] <- 7}
		        else { if (X[i] < d8) { X.func[i] <- 8}
		         else { if (X[i] < d9) { X.func[i] <- 9}
		          else { if (X[i] <= max) { X.func[i] <- 10}
 }}}}}}}}}}}
X<-matrix(X.func, nrow = ls$T, ncol = ls$N)
}

X=ordinal_10_m(ls$X)
Y=ordinal_10_m(ls$Y)
######################################################################
#Data with regular missing values
Missing_n <- function(X){
num <- floor( length(X) / n )
pos <- n * c(1:num)
is.na(X) <- pos
X
}

#X=ordinal_10_m(ls$X)
#n=3
#X_3=Missing_n(X)
######################################################################
#Data with random missing values
Missing_random <- function(X){
all <- c(1:length(X))
num <- floor( length(X) / n )
set.seed(1)
pos <- sample(all, num)
is.na(X) <- pos
X
}

#X=ordinal_10_m(ls$X)
#n=10
#X_10=Missing_random(X)
#######################################################################
#Johansen Test

Cointegration <- function(ls, func) {
	X <- func(ls$X)
	Y<- func(ls$Y)
	p.adf <- c()
	TS <- matrix(ncol = 2, nrow = ls$N)
	lambda <- matrix(ncol = 2, nrow = ls$N)
	beta <- matrix(ncol = 2, nrow = ls$N)
	Z <- X - (ls$b1/ls$b2) * Y
		for (i in 1:ls$N) {
		   p.adf[i] <- adf.test(Z[, i])$p.value
		   ca.jo.i <- ca.jo(matrix(c(X[, i], Y[, i]), ncol = 2,
		   dimnames = list(NULL, c("X", "Y"))))
		   TS[i, ] <- attr(ca.jo.i, "teststat")
		   beta[i, ] <- attr(ca.jo.i, "V")[, 1]
		}
	ls.test <- list(ls = ls, func = func, X= X, Y = Y,
	Z = Z, p.adf = p.adf, TS = TS, beta = beta)
	ls.test
}
###########################################################################
#func=interval_10
func=ordinal_10_m
Cointegration(ls,func)
###########################################################################
#Example:
X=ordinal_10_m(ls$X)
Y=ordinal_10_m(ls$Y)
print(X)
print(Y)

X1_t=X[,1]
Y1_t=Y[,1]
print(X)
print(Y)
CI_1=cbind(X1_t, Y1_t)
plot(X1_t, ty="l", xlab="T", ylab="", lwd=2)
lines(Y1_t, col="grey", lwd=2)
jotest=ca.jo(CI_1, type="trace", K=2, ecdet="none", spec="longrun")
summary(jotest)
############################################################################
