# Supplementary material for: Time series analyses with psychometric data
Source: PLoS One. 2020 Apr 16;15(4):e0231785. doi: 10.1371/journal.pone.0231785 (PMC7162519; doi:10.1371/journal.pone.0231785)
Supplement: S5 File — (CSV) [file pone.0231785.s005.csv]

MOOD_F	MOOD_M
0,096571464	0,11916961
0,528674047	-1,059284766
0,327095618	-0,469921618
1,651537394	-1,80351677
0,537689995	-1,111895851
-0,49589483	-0,37166392
1,666733987	-1,740606313
1,536014268	-1,793201944
1,557869999	-1,852127607
1,550427161	-1,828214734
0,558527056	-1,058732882
1,588133304	-1,895307544
1,566607481	-1,762513005
1,57442181	-1,868830878
1,571312248	-1,854557812
1,554224071	-1,842877156
0,548432092	-1,164433355
0,619693034	-1,072819593
0,387343016	-1,112150149
-0,625899322	-0,317823264
0,426030747	-0,985897164
0,452995527	-1,118538731
0,460143378	-1,089438108
0,476833475	-1,096502803
0,541174447	-1,148600651
0,542500118	-1,139816122
0,540165851	-1,125643859
1,348769411	-1,200741985
0,610205759	-1,212010314
0,679301827	-1,216571028
0,739713175	-1,266532877
0,762969821	-1,157160434
-0,513932135	0,012278175
0,727214908	-1,279967924
0,773018567	-1,36035442
0,775899929	-1,324505722
1,882113146	-2,142821392
0,778061823	-1,253316073
0,598015847	-0,721445118
0,843129099	-1,317885924
0,873761751	-1,358088969
0,911461174	-1,355009839
0,561973041	-0,348278052
-0,269105567	-0,158733489
1,015775097	-1,495707824
1,036318598	-1,490669553
1,125407858	-1,612285255
-0,946479215	-0,076885723
1,088716522	-1,548815017
0,928488274	-1,065086649
1,116360646	-1,531066391
0,933818796	-1,00205606
1,214178099	-1,681740087
1,013168866	-1,07272795
1,008770927	-1,052749504
1,286773415	-1,706410889
0,877654857	-0,566749832
0,893730728	-0,570291976
1,088179175	-1,085432705
1,316468172	-1,615230521
1,210363964	-0,861326471
1,38142703	-1,723287155
1,121911977	-1,021833637
1,159080674	-1,065774852
1,247475361	-1,152374838
1,02117842	-0,608902661
1,464323773	-1,719880347
1,560572557	-1,922811611
1,505429252	-1,761474038
1,30215528	-1,195928136
0,281284475	-0,524236271
0,317840296	-0,548974555
1,343474133	-1,284798948
0,093006624	-0,00245781
1,511207183	-1,760041547
1,280930493	-1,183010232
1,161703453	-0,751008249
1,127858119	-0,717829273
-0,097097274	0,580354152
1,303975424	-1,179554496
1,525039241	-1,795560632
0,294016058	-0,528505471
1,324877182	-1,241539253
0,27895635	-0,507739558
1,293841486	-1,16680792
1,337287598	-1,238483388
1,275657619	-1,142399268
1,51759614	-1,736238349
1,321597519	-1,249372066
1,16338632	-0,677941024
1,50231016	-1,722166681
-0,311316234	-3,023799502
-2,248793656	-1,637690009
-1,553210281	-1,762747221
-0,331545191	-2,979677955
-0,27784847	-3,095271816
-0,705597882	-1,949033757
-0,280256633	-3,089534875
-0,216742392	-3,211896689
-0,331769118	-2,988789617
-0,318201513	-3,013618172
-0,298501999	-3,049969798
-0,32520022	-3,01016777
-0,309719968	-3,023381052
-0,325359972	-2,428836139
-0,250557761	-3,138619333
-0,27243916	-3,084670563
-0,261745843	-3,042747276
-0,195566079	-3,177772701
-0,258482319	-3,064925647
-0,267134981	-3,026904491
-0,471453827	-2,503255861
1,578542453	-1,707139789
1,536698148	-1,737454589
1,538342393	-1,809698657
1,524456013	-1,786805981
1,515447955	-1,764922987
1,550840245	-1,847065777
0,714798835	-1,152262639
-0,09758082	0,556567603
0,53433978	-1,14351324
1,524456013	-1,786805981
1,504638285	-1,738663394
1,521490339	-1,774181026
1,542740532	-1,746712627
1,541626841	-1,820387734
1,591037472	-1,897942033
1,627750571	-1,626463915
1,532429577	-1,763698507
0,486206641	-1,06747637
1,514810406	-1,768794745
1,586140618	-1,91768259
1,531978841	-1,793115553
1,543109678	-1,826700212
1,520205974	-1,792299661
1,551999522	-1,836792244
1,156589595	-0,767067932
1,516404279	-1,75911535
1,532826522	-1,812560733
1,515457221	-1,754547868
2,36480046	-1,945595656
2,600479591	-2,526495824
1,104427902	-0,671308607
1,49679429	-1,725028757
